# Supplementary material for: Semidry acid hydrolysis of cellulose sustained by autoclaving for production of reducing sugars for bacterial biohydrogen generation from various cellulose feedstock
Source: PeerJ. 2021 Apr 19;9:e11244. doi: 10.7717/peerj.11244 (PMC8061573; doi:10.7717/peerj.11244)
Supplement: Data S1 [file peerj-09-11244-s001.csv]

Fig. 1A
Semidry acid hydrolysis of cellulose. Optimization of HCl molar concentration in semidry acid hydrolysis of cellulose sustained by autoclaving for 30 min. For optimization of HCl molar concentration, semidry acid hydrolysis of cellulose using various molarities of HCl was conducted at a constant period of autoclaving for 30 min. The mean values of three replicates and standard errors are shown.
HCl morality	R1	R2	R3	Mean	SD	SE
0 (H2O)	0	0	0	0	0	0
0.5	42	37	43	40.7	3.2	1.86
1	76	61	80	72.3	10.02	5.78
1.5	116	86	89	97	16.52	9.54
2	152	111	100	121	27.4	15.82
2.5	156	135	195	162	30.45	17.58
3	236	151	171	186	44.44	25.66
3.5	200	182	248	210	34.12	19.69
4	228	200	299	242.3	51.03	29.46
4.5	240	309	227	258.7	44.07	25.45
5	247	262	340	283	49.93	28.83
5.5	276	260	361	299	54.29	31.34
6	308	398	287	331	58.97	34.04
6.5	397	283	300	326.7	61.5	35.51
7	268.5	352	374	331.5	55.66	32.1
Fig. 1B
Semidry acid hydrolysis of cellulose. Autoclaving period optimization for semidry acid hydrolysis of cellulose at 6M HCl. The determined optimum molarity of 6 M HCl for semidry acid hydrolysis of cellulose was used for determining the optimum period of autoclaving at constant 6M HCl. Period (0.0) of autoclaving is after acid treatment (addition of 6M HCl) before autoclaving. Control samples with …
Period of autoclaving	Acid treatment (6M HCl)						No acid (H2O)
	R1	R2	R3	Mean	SD	SE	R1	R2	R3
0	46	28	32	35.3	9.45	5.46	0	0	0
5	174	139.5	136.5	150	20.84	12.03	0	0	0
10	198	260	202	220	34.7	20.03	0	0	0
20	250	228	321	266.3	48.6	28.06	0	0	0
30	308	398	287	331	58.97	34.04	0	0	0
40	453	335	354	380.7	63.36	36.58	0	0	0
50	403	364	469	412	53.08	30.64	0	0	0
60	492	362	385	413	69.38	40.05	0	0	0
70	422	459	349	410	55.97	32.32	0	0	0
Fig. 2
Efficiency of semidry acid hydrolysis of cellulose. The efficiency of semidry acid hydrolysis of various cellulosic feedstock is represented in percent hydrolysis of pure cellulose (A), wheat bran (B), sawdust (C), sugarcane bagasse (D). The mean values of three replicates and standard errors are shown.
	R1	R2	R3	Mean	SD	SE
A	40.3	36.4	46.9	41.2	5.31	3.06
B	69	73	53	65	10.58	6.11
C	27.5	29.5	36	31	4.44	2.57
D	54.5	41	43.5	46.3	7.18	4.15
Fig. 3A
Growth of Escherichia coli as indicator of its utilization of reducing sugars prepared by semidry acid hydrolysis of cellulose as a carbon source. The aerobic growth of Escherichia coli on reducing sugars of semidry acid hydrolysis of cellulose in basal medium (BM) was followed spectrophotometrically at 600 nm to follow up the ability of Escherichia coli for utilizing the reducing sugars produced…
Time	R1	R2	R3	Mean	S. D	S. E.
0	0.05	0.05	0.05	0.05	0	0
1	0.06	0.07	0.06	0.063	0.005	0.003
2	0.09	0.12	0.1	0.1	0.015	0.0088
4	0.2	0.31	0.24	0.25	0.055	0.03
6	0.42	0.53	0.4	0.45	0.07	0.04
8	0.77	0.97	0.66	0.8	0.157	0.09
10	1.13	1.42	1.05	1.2	0.194	0.11
12	1.54	1.93	1.48	1.65	0.244	0.14
14	1.78	2.13	1.65	1.85	0.248	0.14
16	1.93	2.19	1.6	1.9	0.295	0.17
18	1.79	2.18	1.68	1.88	0.262	0.15
20	1.77	2.24	1.69	1.9	0.297	0.17
22	1.95	2.09	1.58	1.87	0.263	0.15
24	1.73	2.17	1.63	1.84	0.2872	0.1658
Fig. 3B
Calibration of OD (600 nm) versus dry cell weight (DCW) of Escherichia coli aerobic growth on reducing sugars of semidry acid hydrolysis of cellulose in Basal Mineral (BM) medium. The mean values of three replicates and standard errors are shown.
OD600 nm	DCW (g / L)
	R1	R2	R3	Mean	S. D	S. E.
0.25	0.09	0.11	0.16	0.12	0.036	0.021
0.5	0.24	0.17	0.25	0.22	0.044	0.025
1	0.36	0.47	0.34	0.39	0.07	0.04
1.5	0.46	0.41	0.6	0.49	0.098	0.057
2	0.64	0.56	0.9	0.7	0.178	0.1
Fig. 5
Dark fermentation cumulative hydrogen gas production by Escherichia coli strain TFYM from reducing sugars prepared by semidry acid hydrolysis of cellulose. The cumulative hydrogen gas production (ml H2 L-1) by Escherichia coli TFYM dark fermentation was followed. The rate of hydrogen gas production (ml H2 L-1 h-1) was estimated along the fermentation period. The mean values and standard errors of…
Time	Cumulative (ml H2 L-1)						Rate (ml H2 L-1 h-1)
	R1	R2	R3	M	SD	SE	R1	R2	R3	M	SD	SE
0	0	0	0	0	0	0	0	0	0	0	0	0
2	0	0	0	0	0	0	0	0	0	0	0	0
4	14	16	11	13.7	2.5	1.45	7	8	5.5	6.8	1.26	0.73
6	33	35	25	31	5.3	3.06	9.5	9.5	7	8.67	1.44	0.83
8	63	65	48	58.67	9.3	5.4	15	15	11.5	13.8	2.02	1.17
10	102	122	92	105.3	15.3	8.8	19	28	22	23.3	4.65	2.68
12	130	153	115	132.7	19.1	11.1	14	15.5	11.5	13.67	2.02	1.17
14	155	179	134	156	22.5	13	12.5	13	9.5	11.67	1.89	1.09
20	172	201	154	175.7	23.7	13.7	2.83	3.67	3.33	3.28	0.42	0.24
25	187	219	167	191	26.2	15.1	3	3.6	2.6	3.07	0.5	0.29
30	191	227	172	196.7	27.9	16.1	0.8	1.6	1	1.13	0.42	0.24
40	198	237	180	205	29.1	16.8	0.7	1	0.8	0.83	0.15	0.09
50	198	237	180	205	29.1	16.8	0	0	0	0	0	0
Fig. 6
Estimated hydrogen gas yield of Escherichia coli strain TFYM from reducing sugars prepared by semidry acid hydrolysis of various cellulosic feedstock. The hydrogen yield was estimated for dark fermentation by Escherichia coli strain TFYM from reducing sugars of semidry acid hydrolyzed cellulose (A), wheat bran (B), sawdust (C) and sugarcane bagasse (D). The mean values and standard errors of thre…
	R1	R2	R3	M	SD	SE
A	19.8	23.7	18	20.5	2.91	1.68
B	41	30	37	36	5.56	3.21
C	17.2	20.8	16	18	2.5	1.44
D	29.4	28	38.6	32	5.76	3.32
